# Supplementary material for: Nest Site Selection and Nesting Behavior of Reeves' Turtle (Mauremys reevesii) in Qichun County, Hubei Province, China
Source: Ecol Evol. 2025 Jun 30;15(7):e71630. doi: 10.1002/ece3.71630 (PMC12207484; doi:10.1002/ece3.71630)
Supplement: Supplementary file 1 — Appendix S1 [file ECE3-15-e71630-s001.xlsx]

## Sheet: Sheet1
Nest site selection
	Slope (°)	Slope position	Slope direction	Distance from human disturbance (m)	Canopy cover (%)	Vegetation type	Distance from water source (m)	Height above water source (m)	Soil hardness (Kg/cm2)	Leaf litter thickness (cm)	Shrub and herb height (cm)	Shrub and herb cover (%)
selected1	0	1	2	4	10	1	1	0.3	3.4	1	60	85
selected2	0	1	2	0.5	30	2	1.5	1.6	5	1	50	80
selected3	2	4	1	100	30	2	60	20	4.1	7	55	95
selected4	0	1	4	0.5	60	3	27	4	6.5	2	5	15
selected5	15	2	1	0.5	40	3	5	2	6	1	8	10
selected6	5	1	3	10	15	2	1.5	0.2	3.4	2	35	80
selected7	0	1	3	5	15	2	0.5	0.3	3	1	70	50
selected8	15	3	3	45	30	2	25	11	5.1	0	20	25
random1	2	1	2	3	50	1	1	1.7	4	1	150	75
random2	5	2	1	13	35	2	5	1.2	7	5	20	85
random3	19	4	3	100	75	3	75	23	1.5	4	85	5
random4	16	3	4	0.5	30	3	35	10	3.6	0	20	5
random5	27	3	1	9	90	3	13	3.6	10	3	25	5
random6	0	2	3	17	20	2	10	1.5	23	4	30	70
random7	30	3	3	25	90	3	15	7	1.2	4	60	10
random8	25	3	3	27	80	3	20	4	1.7	4	150	70
Vegetation type: Classified into three types: woodland defined as "3," shrubland defined as "2," and grassland defined as "1."
Slope position: Visually estimate the sample plot's location relative to the nearest hillside, classified as follows: flat ground (defined as "1"), lower slope position (lower 1/3 of the slope, defined as "2"), mid-slope position (middle 1/3 to 2/3 of the slope, defined as "3"), and upper slope position (upper 1/3 of the slope, defined as "4").
Slope direction: The direction of the slope at the sample plot location is classified as follows: northeast direction (defined as "1"), southeast direction (defined as "2"), southwest direction (defined as "3"), and northwest direction (defined as "4").
Ecological survey tracking of 11 Reeves' turtles in the wild
Turtle ID	Carapace Length (mm)	Carapace width (mm)	Plastorn length (mm)	Plastorn width (mm)	Weight (g)	Egg-laying date	Clutch size			Nest data
1	177.1	112.94	167.16	113	897.4	2022.5.26/2022.7.17	8;7			Turtle ID	Field/Enclosure	Nest depth (mm)	Nest inner width (mm)	Opening diameter (mm)	Success or failure	egg weight (mm)	egg length (mm)	egg width (mm)
2	143.34	95.1	140.88	83.9	471.6	2022.6.11	6			1	Field	111.8	66.26	55.36	Failure	7.90/8.40/8.20/7.80/8.00/7.60/7.80/8.30	38.00/38.04/39.84/36.02/36.52/36.02/36.68/36.50	18.88/19.22/19.60/19.20/19.64/18.68/19.00/19.82
3	198.6	120.4	182.6	103.5	1034	2022.7.12	8			1	Field	88.14	53.1	47.9	Failure	7.80/7.90/8.20/8.30/8.00/8.10/7.80	38.32/37.90/36.94/37.64/38.26/36.88/36.14	18.46/19.24/19.12/18.86/19.04/18.78/18.96
4	136.08	93.1	126.38	81.2	406.9	2022.6.16	Predation			2	Field	84.22	96	62.34	Failure	5.00/4.20/4.80/4.80/4.60/4.60	32.66/28.40/29.90/29.88/28.20/28.64	16.08/16.14/16.06/17.10/16.30/16.26
5	146.22	97.32	136.68	97	467.3	2022.6.25	Predation			3	Field	75.32	60.7	44.24	Success	8.20/8.40/9.60/7.80/10.00/8.50/9.10/7.60	36.50/36.10/38.70/36.10/37.40/36.36/38.60/36.06	20.72/20.00/21.08/20.38/21.30/19.78/20.68/20.00
6	145.01	97.28	127.66	81	446.1	2022.6.20	Predation			Unknown	Enclosure	78.84	64.7	51.78	Success	Unknown	Unknown	Unknown
7	163.52	102.66	152.68	87	710.3	Unknown	Unknown			Unknown	Enclosure	51	59.6	46.58	Success	Unknown	Unknown	Unknown
8	185.9	126.9	171.36	108.34	978.4	Unknown	Unknown
9	170.9	113.5	163.32	113.2	799.8	Unknown	Unknown
10	140.68	91.56	130	75.5	404.8	Unknown	Unknown
11	182.18	119.4	179.4	106.7	845.7	Unknown	Unknown
Nesting behavior											Breeding season temperature
ID	Duration of Each Stage of Behavior (min)					Weather	Start time				Date	Highest	Lowest
	Landing	Excavation	Egg laying	Covering	Return						2022-05-16	24.2	13.1
1	6	7*	-	-	-	Rainy	04:56:00				2022-05-17	26.1	15.3
1	16	62	32	32	3	Rainy	05:52:00				2022-05-18	26.2	17.2
2	23	65	17	42	2	Rainy	15:09:00				2022-05-19	20.5	17.1
3	2	83	14	49	3	Sunny	11:52:00				2022-05-20	20.2	16.5
4	8	75	10	30	3	Sunny	16:41:00				2022-05-21	27.3	17.1
5	2	72*	-	-	-	Sunny	18:12:00				2022-05-22	26.9	19.3
6	14	83	30	39	2	Sunny	16:38:00				2022-05-23	26.2	19.8
7	8	80	16	47	2	Rainy	06:58:00				2022-05-24	28.1	19.6
8	2	100	31	53	1	Rainy	13:17:00				2022-05-25	30.2	21.4
9	3	66*	-	-	-	Rainy	18:49:00				2022-05-26	28.3	19.7
10	4	104*	-	-	-	Sunny	16:04:00				2022-05-27	27.9	21.6
11	10	107	10	52	1	Sunny	17:21:00				2022-05-28	22.3	20.4
12	4	63	14	39	2	Sunny	04:30:00				2022-05-29	29.1	22.5
13	7	57*	-	-	-	Sunny	05:41:00				2022-05-30	31.2	21.7
14	3	64	8	53	4	Sunny	05:00:00				2022-05-31	29.1	22.6
*Indicates behavior that failed to proceed to the next stage											2022-06-01	24.9	23.7
											2022-06-02	26.8	23.1
				Random results of the random quadrats							2022-06-03	29.2	24.2
				random quadrant number	random direction	random distance					2022-06-04	29.5	24.6
				1	333	38					2022-06-05	29.2	22.4
				2	322	14					2022-06-06	33.3	22.3
				3	256	26					2022-06-07	33.6	22.7
				4	51	33					2022-06-08	32.5	23.2
				5	213	38					2022-06-09	30.4	23.6
				6	154	44					2022-06-10	31.3	21.4
				7	125	20					2022-06-11	26.2	21.6
				8	238	49					2022-06-12	24.5	21.2
											2022-06-13	29.2	20.3
											2022-06-14	31.6	21.4
											2022-06-15	33.4	22.4
											2022-06-16	32.9	22.3
											2022-06-17	31.3	24.6
											2022-06-18	27.2	24.4
											2022-06-19	25.6	23.5
											2022-06-20	30.1	24.1
											2022-06-21	31.6	25.6
											2022-06-22	32.6	27.1
											2022-06-23	33.5	24.3
											2022-06-24	29.1	24.1
											2022-06-25	32.2	27.6
											2022-06-26	34.6	27.4
											2022-06-27	35.1	25.6
											2022-06-28	28.3	25.1
											2022-06-29	32.6	25.6
											2022-06-30	32.7	25.4
											2022-07-01	33.1	26.1
											2022-07-02	33.2	27.6
											2022-07-03	32.9	27.2
											2022-07-04	33.8	26.3
											2022-07-05	29.5	25.1
											2022-07-06	31.4	25.2
											2022-07-07	33.6	26.2
											2022-07-08	34.3	26.1
											2022-07-09	35.2	27.5
											2022-07-10	36.5	27.6
											2022-07-11	36.9	28.1
											2022-07-12	37.3	27.9
											2022-07-13	37.5	28.2
											2022-07-14	37.9	28.6
											2022-07-15	37.6	28.1
											2022-07-16	36.3	26.6
											2022-07-17	29.9	25.1
											2022-07-18	34.6	26.2
											2022-07-19	30.4	26.1
											2022-07-20	32.5	25.3
											2022-07-21	33.2	27.1
											2022-07-22	36.6	27.6
											2022-07-23	33.4	24.2
											2022-07-24	35.2	26.2
											2022-07-25	37.2	27.4
											2022-07-26	33.8	26.2
											2022-07-27	37.3	27.6
											2022-07-28	36.6	26.3
											2022-07-29	33.2	25.6
											2022-07-30	34.6	25.9
											2022-07-31	35.5	26.4
